# Supplementary material for: BRCA1 modulates the autophosphorylation status of DNA-PKcs in S phase of the cell cycle
Source: Nucleic Acids Res. 2014 Sep 15;42(18):11487–501. doi: 10.1093/nar/gku824 (PMC4191403; doi:10.1093/nar/gku824)
Supplement: SUPPLEMENTARY DATA [file supp_gku824_nar-01526-x-2014-File010.zip]

Archive with 5 entries (5 files):
- NAR--01526-00001-2014/Davisetal_SupplementaryDataNAR.doc
- NAR--01526-00001-2014/FigureS1NAR.eps
- NAR--01526-00001-2014/FigureS2NAR.eps
- NAR--01526-00001-2014/FigureS3NAR.eps
- NAR--01526-00001-2014/FigureS4NAR.eps
